# Supplementary material for: Improving Cancer Diagnosis in Alberta, Canada: A Qualitative Study of Emergency Department Healthcare Providers’ Perspectives on Diagnosing Cancer in the Emergency Setting
Source: Curr Oncol. 2024 Dec 25;32(1):5. doi: 10.3390/curroncol32010005 (PMC11764333; doi:10.3390/curroncol32010005)
Supplement: Supplementary file 1 [file curroncol-32-00005-s001.zip]

Archive with 1 entries (1 files):
- curroncol-3368439-supplementary.pdf
